# Supplementary material for: Metagenome sequencing and 98 microbial genomes from Juan de Fuca Ridge flank subsurface fluids
Source: Sci Data. 2017 Mar 28;4:170037. doi: 10.1038/sdata.2017.37 (PMC5369317; doi:10.1038/sdata.2017.37)
Supplement: Supplementary file 1 [file sdata201737-isa1.zip]

Archive with 3 entries (3 files):
- i_Investigation.txt
- s_study_Jungbluth.txt
- a_assay_Jungbluth.txt
