# Supplementary material for: Metagenome sequencing and 98 microbial genomes from Juan de Fuca Ridge flank subsurface fluids
Source: Sci Data. 2017 Mar 28;4:170037. doi: 10.1038/sdata.2017.37 (PMC5369317; doi:10.1038/sdata.2017.37)
Supplement: Supplementary file 1 [file sdata201737-isa1.zip › i_Investigation.txt]

# Investigation File generated for Scientific Data with Investigation File Authoring Tool version 0.1.0 on 21/02/2017 - This metadata file is CC0
ONTOLOGY SOURCE REFERENCE
Term Source Name	GAZ	ENVO	UO	OBI	ERO	NCIT
Term Source File	http://data.bioontology.org/ontologies/GAZ	http://data.bioontology.org/ontologies/ENVO	http://data.bioontology.org/ontologies/UO	http://data.bioontology.org/ontologies/OBI	http://data.bioontology.org/ontologies/ERO	http://data.bioontology.org/ontologies/NCIT
Term Source Version	$Revision: 1.512 $	releases/2014-09-16	unknown	2014-08-18	2013-08-02	
Term Source Description	Gazetteer	Environment Ontology	Units of Measurement Ontology	Ontology for Biomedical Investigations	Eagle-I Research Resource Ontology	National Cancer Institute Thesaurus
INVESTIGATION
Investigation Identifier
Investigation Title
Investigation Description
Investigation Submission Date
Investigation Public Release Date
INVESTIGATION PUBLICATIONS
Investigation PubMed ID
Investigation Publication DOI
Investigation Publication Author List
Investigation Publication Title
Investigation Publication Status
Investigation Publication Status Term Accession Number
Investigation Publication Status Term Source REF
INVESTIGATION CONTACTS
Investigation Person Last Name
Investigation Person Mid Initials
Investigation Person First Name
Investigation Person Address
Investigation Person Phone
Investigation Person Fax
Investigation Person Email
Investigation Person Affiliation
Investigation Person Roles
Investigation Person Roles Term Accession Number
Investigation Person Roles Term Source REF
STUDY
Study Identifier	10.1038/sdata.2017.37
Study Title	Metagenome sequencing and 98 microbial genomes from Juan de Fuca Ridge flank subsurface fluids
Study Submission Date	30/11/2016
Study Public Release Date	28/03/2017
Study Description	http://www.nature.com/articles/sdata201737#abstract
Study File Name	s_study_Jungbluth.txt
Comment[Subject Keywords]	///;//;//;//;///
Comment[Manuscript Licence]	CC BY-4.0
Comment[Experimental Metadata Licence]	CC0
Comment[Supplementary Information File Name]		Supplementary Figures	Supplementary Table 1
Comment[Supplementary Information File Type]	x-zip-compressed	pdf	vnd.openxmlformats-officedocument.spreadsheetml.sheet
Comment[Supplementary Information File URL]	http://www.nature.com/articles/sdata201737#supplementary-information	http://www.nature.com/articles/sdata201737#supplementary-information	http://www.nature.com/articles/sdata201737#supplementary-information
Comment[Data Repository]	NCBI Sequence Read Archive;figshare;figshare;figshare
Comment[Data Record Accession]	SRP049601;doi:10.6084/m9.figshare.4269587.v2;doi:10.6084/m9.figshare.4269593.v1;doi:10.6084/m9.figshare.4269581.v1
Comment[Data Record URI]	https://www.ncbi.nlm.nih.gov/sra/SRP049601;http://dx.doi.org/10.6084/m9.figshare.4269587.v2;http://dx.doi.org/10.6084/m9.figshare.4269593.v1;http://dx.doi.org/10.6084/m9.figshare.4269581.v1
STUDY DESIGN DESCRIPTORS
Study Design Type	observation design	species comparison design
Study Design Type Term Accession Number	OBI:0300311	OBI:0001310
Study Design Type Term Source REF	OBI	OBI
STUDY PUBLICATIONS
Study PubMed ID	""
Study Publication DOI	doi:10.1038/ismej.2015.248
Study Publication Author List	""
Study Publication Title	""
Study Publication Status	published
Study Publication Status Term Accession Number	
Study Publication Status Term Source REF	
STUDY FACTORS
Study Factor Name
Study Factor Type
Study Factor Type Term Accession Number
Study Factor Type Term Source REF
STUDY ASSAYS
Study Assay Measurement Type	metagenomics analysis
Study Assay Measurement Type Term Accession Number	ERO:0000657
Study Assay Measurement Type Term Source REF	ERO
Study Assay Technology Type	Shotgun Sequencing
Study Assay Technology Type Term Accession Number	NCIT:C19646
Study Assay Technology Type Term Source REF	NCIT
Study Assay Technology Platform	Illumina HiSeq 2000
Study Assay File Name	a_assay_Jungbluth.txt
STUDY PROTOCOLS
Study Protocol Name	Borehole fluid sampling	Metagenomic DNA sequencing	Metagenome quality control, read trimming and assembly	Gene prediction and annotation	Genome binning	Comparison of genome binning methods and bin curation	Phylogenomics and identification of genomes from metagenomes
Study Protocol Type	material sample	DNA sequencing	sequence assembly process	sequence annotation	genome assembly	digital curation	sequence-based phylogenetic analysis objective
Study Protocol Type Term Accession Number	OBI:0000747	OBI:0000626	OBI:0001872	OBI:0001944	ERO:0000609	OBI:0302914	ERO:0100279
Study Protocol Type Term Source REF	OBI	OBI	OBI	OBI	ERO	OBI	ERO
Study Protocol Description							
Study Protocol URI	""	""	""	""	""	""	""
Study Protocol Version							
Study Protocol Parameters Name	""	instrument	""	""	""	""	""
Study Protocol Parameters Name Term Accession Number	""	""	""	""	""	""	""
Study Protocol Parameters Name Term Source REF	""	""	""	""	""	""	""
Study Protocol Components Name	""	""	""	""	""	""	""
Study Protocol Components Type	""	""	""	""	""	""	""
Study Protocol Components Type Term Accession Number	""	""	""	""	""	""	""
Study Protocol Components Type Term Source REF	""	""	""	""	""	""	""
STUDY CONTACTS
Study Person Last Name	Jungbluth	Amend	Rappé
Study Person First Name	Sean P.	Jan P.	Michael S.
Study Person Mid Initials			
Study Person Email	jungbluth.sean@gmail.com	""	rappe@hawaii.edu
Study Person Phone			
Study Person Fax			
Study Person Address			
Study Person Affiliation	Center for Dark Energy Biosphere Investigations, University of Southern California, Los Angeles, California 90089, USA	Center for Dark Energy Biosphere Investigations, University of Southern California, Los Angeles, California 90089, USA	Hawaii Institute of Marine Biology, SOEST, University of Hawaii, Kaneohe, Hawaii 96744, USA
Study Person Roles			
Study Person Roles Term Accession Number			
Study Person Roles Term Source REF			
Comment[Study Person ORCID]	0000-0001-9265-8341		
Comment[Funder]			
Comment[FundRef ID]			
Comment[Funder Term Source REF]			
Comment[Grant Identifier]			
