# Supplementary material for: Metagenome sequencing and 98 microbial genomes from Juan de Fuca Ridge flank subsurface fluids
Source: Sci Data. 2017 Mar 28;4:170037. doi: 10.1038/sdata.2017.37 (PMC5369317; doi:10.1038/sdata.2017.37)
Supplement: Supplementary file 1 [file sdata201737-isa1.zip › s_study_Jungbluth.txt]

Source Name	Characteristics[geographical location]	Term Source REF	Term Accession Number	Characteristics[environment type]	Term Source REF	Term Accession Number	Characteristics[latitude]	Unit	Term Source REF	Term Accession Number	Characteristics[longitude]	Unit	Term Source REF	Term Accession Number	Characteristics[depth]	Unit	Term Source REF	Term Accession Number	Protocol REF	Sample Name
R/V Atlantis cruise ATL18-07	Juan de Fuca Ridge	GAZ	GAZ:00002438	hydrothermal fluid	ENVO	ENVO:01000134	47.761	degree	UO	UO:0000185	-127.761	degree	UO	UO:0000185	200	meter	UO	UO:0000008	Borehole fluid sampling	U1362A
R/V Atlantis cruise ATL18-07	Juan de Fuca Ridge	GAZ	GAZ:00002438	hydrothermal fluid	ENVO	ENVO:01000134	47.758	degree	UO	UO:0000185	-127.762	degree	UO	UO:0000185	30	meter	UO	UO:0000008	Borehole fluid sampling	U1362B
