# Supplementary material for: Metagenome sequencing and 98 microbial genomes from Juan de Fuca Ridge flank subsurface fluids
Source: Sci Data. 2017 Mar 28;4:170037. doi: 10.1038/sdata.2017.37 (PMC5369317; doi:10.1038/sdata.2017.37)
Supplement: Supplementary file 1 [file sdata201737-isa1.zip › a_assay_Jungbluth.txt]

Sample Name	Protocol REF	Parameter Value[instrument]	Protocol REF	Assay Name	Raw Data File	Comment[Data Repository]	Comment[Data Record Accession]	Comment[Data Record URI]	Protocol REF	Protocol REF	Derived Data File	Comment[Data Repository]	Comment[Data Record Accession]	Comment[Data Record URI]	Protocol REF	Derived Data File	Comment[Data Repository]	Comment[Data Record Accession]	Comment[Data Record URI]	Protocol REF	Derived Data File	Comment[Data Repository]	Comment[Data Record Accession]	Comment[Data Record URI]
U1362A	Metagenomic DNA sequencing	Illumina HiSeq 2000	Metagenome quality control, read trimming and assembly	SSF21-22	SRX1880758	NCBI Sequence Read Archive	SRP049601	https://www.ncbi.nlm.nih.gov/sra/SRP049601	Gene prediction and annotation	Genome binning	GenomeBins_Scaffolds.zip	figshare	doi:10.6084/m9.figshare.4269587.v2	http://dx.doi.org/10.6084/m9.figshare.4269587.v2	Comparison of genome binning methods and bin curation	SSUrRNAgenesfrombinsgt300bp.fasta	figshare	doi:10.6084/m9.figshare.4269593.v1	http://dx.doi.org/10.6084/m9.figshare.4269593.v1	Phylogenomics and identification of genomes from metagenomes	FullIMGBinAnnotationInfo.txt	figshare	doi:10.6084/m9.figshare.4269581.v1	http://dx.doi.org/10.6084/m9.figshare.4269581.v1
U1362B	Metagenomic DNA sequencing	Illumina HiSeq 2000	Metagenome quality control, read trimming and assembly	SSF23-24	SRX1888493	NCBI Sequence Read Archive	SRP049601	https://www.ncbi.nlm.nih.gov/sra/SRP049601	Gene prediction and annotation	Genome binning	GenomeBins_Scaffolds.zip	figshare	doi:10.6084/m9.figshare.4269587.v2	http://dx.doi.org/10.6084/m9.figshare.4269587.v2	Comparison of genome binning methods and bin curation	SSUrRNAgenesfrombinsgt300bp.fasta	figshare	doi:10.6084/m9.figshare.4269593.v1	http://dx.doi.org/10.6084/m9.figshare.4269593.v1	Phylogenomics and identification of genomes from metagenomes	FullIMGBinAnnotationInfo.txt	figshare	doi:10.6084/m9.figshare.4269581.v1	http://dx.doi.org/10.6084/m9.figshare.4269581.v1
