# Supplementary material for: Metagenome sequencing and 98 microbial genomes from Juan de Fuca Ridge flank subsurface fluids
Source: Sci Data. 2017 Mar 28;4:170037. doi: 10.1038/sdata.2017.37 (PMC5369317; doi:10.1038/sdata.2017.37)
Supplement: Supplementary Table 1 [file sdata201737-s3.xlsx]

## Sheet: TableS4_bin_summary
Table S1. Extended summary of genome bins
Bin Name	Taxonomy	NCBI BioProject	NCBI BioSample	GenBank Accession	Sample Name	SSU rRNA presence via CheckM	Total Bin Size	Num Scaffolds	Num Predicted Genes	N50	GC Content	CheckM Marker Lineage	CheckM Genome Number	CheckM Marker Set Number	0 Markers	1 Marker	2 Markers	3 Markers	4 Markers	5 Markers	CheckM Completeness	CheckM Contamination	CheckM Strain Heterogeneity	Anvi'o Read Abundance U1362A	Anvi'o Read Abundance U1362B	Anvi'o Read Recruitment U1362A	Anvi'o Read Recruitment U1362B	Anvi'o Marker Set Alnberg Completeness	Anvi'o Marker Set Contamination	Anvi'o Marker Set Dupont Completeness	Anvi'o Marker Set Dupont Recruitment	Anvi'o Marker Set Campbell Completeness	Anvi'o Marker Set Campbell Contamination	Anvi'o Marker Set Creevey Completeness	Anvi'o Marker Set Creevey Contamination	Average Completeness (5 marker gene sets)	Average Contamination (5 marker gene sets)
JdFR-01	Candidatus Bathyarchaeota archaeon	PRJNA269163	SAMN06226318	MTLO00000000	SubsurfaceFluids-23-24_U1362B_JdFR-01	no	200493	53	262	3811	38.1561	k__Archaea (UID2)	149	107	130	18	1	0	0	0	14.49	0.93	0	0.0069522	0.0649627	0.00281508	0.0264083	2.94	0	0	0	2.88	0	5	0	5.062	0.186
JdFR-02	Thermococcus sp.	PRJNA269163	SAMN06226319	MTLP00000000	SubsurfaceFluids-23-24_U1362B_JdFR-02	no	2362347	44	2708	135395	38.3835	p__Euryarchaeota (UID4)	299	202	0	296	3	0	0	0	100	1.24	0	6.07e-05	1.08897	5.79e-05	1.04406	100	8.82	28.83	0.9	49.64	5.76	87.5	12.5	73.194	5.844
JdFR-03	Methanothermococcus sp.	PRJNA269163	SAMN06226320	MTLQ00000000	SubsurfaceFluids-21-22_U1362A_JdFR-03	yes	1476247	164	1639	11655	33.0331	p__Euryarchaeota (UID5)	308	210	21	280	7	0	0	0	91.19	1.73	100	0.101632	0.0916376	0.127341	0.11527	100	20.59	25.23	0.9	44.6	6.47	82.5	10	68.704	7.938
JdFR-04	Candidatus Bathyarchaeota archaeon	PRJNA269163	SAMN06226321	MTLR00000000	SubsurfaceFluids-21-22-23-24_U1362A-B_JdFR-04	yes	1067948	204	1345	5722	41.9042	k__Archaea (UID2)	149	107	33	114	2	0	0	0	77.28	1.25	50	0.0870047	0.216583	0.135602	0.338887	73.53	14.71	18.02	0.9	34.53	3.6	62.5	10	53.172	6.092
JdFR-05	Candidatus Bathyarchaeota archaeon	PRJNA269163	SAMN06226322	MTLS00000000	SubsurfaceFluids-21-22-23-24_U1362A-B_JdFR-05	no	433479	101	572	4308	42.4121	k__Archaea (UID2)	149	107	92	57	0	0	0	0	41.12	0	0	0.00193063	0.0297321	0.00148975	0.0230328	50	11.76	9.01	0	15.83	2.16	35	5	30.192	3.784
JdFR-06	Candidatus Bathyarchaeota archaeon	PRJNA269163	SAMN06226323	MTLT00000000	SubsurfaceFluids-23-24_U1362B_JdFR-06	yes	735249	72	920	24679	38.0883	k__Archaea (UID2)	149	107	96	50	3	0	0	0	37.38	2.8	0	0.0168489	0.143873	0.0104268	0.0893847	58.82	2.94	11.71	0	22.3	0.72	42.5	0	34.542	1.292
JdFR-07	Candidatus Bathyarchaeota archaeon	PRJNA269163	SAMN06226324	MTLU00000000	SubsurfaceFluids-21-22-23-24_U1362A-B_JdFR-07	yes	907597	43	1061	33770	39.1312	k__Archaea (UID2)	149	107	51	91	7	0	0	0	64.49	0.74	14.29	0.0240449	0.205376	0.0101036	0.086639	50	5.88	15.32	0.9	26.62	4.32	50	7.5	41.286	3.868
JdFR-08	Candidatus Bathyarchaeota archaeon	PRJNA269163	SAMN06226325	MTLV00000000	SubsurfaceFluids-21-22-23-24_U1362A-B_JdFR-08	yes	919095	45	1079	28674	38.5653	k__Archaea (UID2)	149	107	65	80	4	0	0	0	52.34	2.88	75	0.167343	0.115961	0.071596	0.0498079	52.94	5.88	14.41	0	26.62	2.16	45	5	38.262	3.184
JdFR-09	Candidatus Bathyarchaeota archaeon	PRJNA269163	SAMN06226326	MTLW00000000	SubsurfaceFluids-21-22-23-24_U1362A-B_JdFR-09	no	498537	16	621	39478	39.0657	p__Euryarchaeota (UID49)	228	153	152	76	0	0	0	0	28.65	0	0	0.179784	0.183638	0.0329652	0.0338044	52.94	0	9.91	0	25.9	0.72	45	0	32.48	0.144
JdFR-10	Candidatus Bathyarchaeota archaeon	PRJNA269163	SAMN06226327	MTLX00000000	SubsurfaceFluids-21-22-23-24_U1362A-B_JdFR-10	yes	1817752	57	2051	94071	51.3889	k__Archaea (UID2)	145	103	3	134	7	1	0	0	97.09	6.47	50	0.00754225	0.00247599	0.00633851	0.00208902	97.06	14.71	25.23	2.7	48.2	10.07	85	10	70.516	8.79
JdFR-11	Candidatus Bathyarchaeota archaeon	PRJNA269163	SAMN06226328	MTLY00000000	SubsurfaceFluids-21-22_U1362A_JdFR-11	yes	1725730	12	1932	251681	51.9796	k__Archaea (UID2)	149	107	0	148	1	0	0	0	100	0.93	0	1.78534	0.47312	1.18668	0.315712	97.06	11.76	25.23	1.8	46.04	5.04	82.5	10	70.166	5.906
JdFR-12	Crenarchaeota archaeon	PRJNA269163	SAMN06226329	MTLZ00000000	SubsurfaceFluids-23-24_U1362B_JdFR-12	no	301027	65	372	3767	36.074	k__Archaea (UID2)	149	107	132	17	0	0	0	0	10.98	0	0	0.0104142	0.117602	0.00517167	0.058631	23.53	0	2.7	0	8.63	0	17.5	0	12.668	0
JdFR-13	Candidatus Geothermarchaeota archaeon	PRJNA269163	SAMN06226330	MTMA00000000	SubsurfaceFluids-23-24_U1362B_JdFR-13	yes	1671866	4	1780	488929	37.6098	k__Archaea (UID2)	145	103	7	137	1	0	0	0	93.2	0.97	0	0.00389015	0.522035	0.00246682	0.332336	100	11.76	24.32	0	46.04	0.72	87.5	7.5	70.212	4.19
JdFR-14	Candidatus Geothermarchaeota archaeon	PRJNA269163	SAMN06226331	MTMB00000000	SubsurfaceFluids-21-22_U1362A_JdFR-14	yes	1635024	6	1722	462362	41.9481	k__Archaea (UID2)	145	103	6	106	33	0	0	0	94.17	17.48	96.97	0.281566	0.0835755	0.174244	0.0519235	100	38.24	27.03	2.7	46.04	12.95	87.5	25	70.948	19.274
JdFR-15	Methanopyri archaeon	PRJNA269163	SAMN06226332	MTMC00000000	SubsurfaceFluids-23-24_U1362B_JdFR-15	no	207909	54	273	3688	36.0493	k__Archaea (UID2)	149	107	130	19	0	0	0	0	14.49	0	0	0.00679023	0.0827002	0.00280138	0.0342531	11.76	0	0	0	3.6	0	7.5	0	7.47	0
JdFR-16	Candidatus Hydrothermarchaeota archaeon	PRJNA269163	SAMN06226333	MTMD00000000	SubsurfaceFluids-23-24_U1362B_JdFR-16	no	1353114	241	1714	6267	50.4305	k__Archaea (UID2)	149	107	99	25	25	0	0	0	31.93	13.55	84	0.080764	2.06778	0.149323	3.83812	58.85	44.12	10.81	6.31	21.58	16.55	45	37.5	33.634	23.606
JdFR-17	Candidatus Hydrothermarchaeota archaeon	PRJNA269163	SAMN06226334	MTME00000000	SubsurfaceFluids-21-22_U1362A_JdFR-17	yes	2178134	344	2766	7687	50.0967	p__Euryarchaeota (UID3)	188	125	87	59	29	12	1	0	53.87	25.15	71.83	4.04614	1.53047	10.6339	4.03816	67.65	64.71	13.51	10.81	27.34	21.58	50	50	42.474	34.45
JdFR-18	Candidatus Hydrothermarchaeota archaeon	PRJNA269163	SAMN06226335	MTMF00000000	SubsurfaceFluids-21-22_U1362A_JdFR-18	yes	2062134	22	2328	149032	39.1226	k__Archaea (UID2)	149	107	2	145	2	0	0	0	98.13	1.87	0	0.527531	0.00305209	0.423185	0.00245803	100	14.71	29.73	0.9	48.2	2.88	85	12.5	72.212	6.572
JdFR-19	Methanomicrobia archaeon	PRJNA269163	SAMN06226336	MTMG00000000	SubsurfaceFluids-21-22_U1362A_JdFR-19	yes	1288683	27	1594	78121	43.1922	p__Euryarchaeota (UID49)	228	153	6	222	0	0	0	0	96.73	0	0	1.52778	4.36e-05	0.817057	2.34e-05	100	8.82	27.03	0.9	46.76	2.88	82.5	5	70.604	3.52
JdFR-20	Euryarchaeota archaeon	PRJNA269163	SAMN06226337	MTMH00000000	SubsurfaceFluids-21-22-23-24_U1362A-B_JdFR-20	yes	1609686	209	2109	8881	41.1328	p__Euryarchaeota (UID49)	228	153	19	195	14	0	0	0	89.38	7.65	35.71	0.0981454	0.559495	0.156714	0.896897	97.06	8.82	23.42	0.9	44.6	5.04	80	10	66.892	6.482
JdFR-21	Euryarchaeota archaeon	PRJNA269163	SAMN06226338	MTMI00000000	SubsurfaceFluids-23-24_U1362B_JdFR-21	yes	1416500	22	1724	102423	41.2133	p__Euryarchaeota (UID49)	228	153	7	220	1	0	0	0	96.08	0.65	0	0.0005024	0.0111507	0.000272522	0.00607239	100	11.76	25.23	0	46.04	5.04	82.5	10	69.97	5.49
JdFR-22	Archaeoglobus sp.	PRJNA269163	SAMN06226339	MTMJ00000000	SubsurfaceFluids-21-22_U1362A_JdFR-22	yes	2062531	130	2360	20363	39.7326	p__Euryarchaeota (UID49)	228	153	3	225	0	0	0	0	98.69	0	0	2.90768	2.03549	3.19891	2.24818	100	11.76	30.63	0	46.76	4.32	87.5	7.5	72.716	4.716
JdFR-23	Archaeoglobus sp.	PRJNA269163	SAMN06226340	MTMK00000000	SubsurfaceFluids-21-22-23-24_U1362A-B_JdFR-23	yes	1629140	101	1924	25841	40.0447	p__Euryarchaeota (UID49)	228	153	74	144	10	0	0	0	64.05	5.23	50	0.0147893	0.0110449	0.0129939	0.00974228	79.41	8.82	22.52	0.9	37.41	3.6	75	2.5	55.678	4.21
JdFR-24	Archaeoglobus sp.	PRJNA269163	SAMN06226341	MTML00000000	SubsurfaceFluids-21-22-23-24_U1362A-B_JdFR-24	yes	2701738	154	3011	48758	38.1979	p__Euryarchaeota (UID49)	228	153	0	214	14	0	0	0	100	8.17	7.14	0.123558	0.00254825	0.19918	0.00412405	100	20.59	28.83	1.8	49.64	6.47	87.5	10	73.194	9.406
JdFR-25	Archaeoglobus sp.	PRJNA269163	SAMN06226342	MTMM00000000	SubsurfaceFluids-23-24_U1362B_JdFR-25	no	885114	31	1007	65531	39.9357	k__Archaea (UID2)	149	107	116	33	0	0	0	0	28.04	0	0	1.18e-05	0.000648637	4.86e-06	0.000268655	8.82	0	6.31	0	5.76	0	10	0	11.786	0
JdFR-26	Archaeoglobus sp.	PRJNA269163	SAMN06226343	MTMN00000000	SubsurfaceFluids-23-24_U1362B_JdFR-26	no	644825	21	713	141267	40.1746	k__Archaea (UID2)	149	107	121	24	4	0	0	0	23.36	2.8	0	0.000122617	0.000364586	3.75e-05	0.000111856	20.59	2.94	10.81	1.8	8.63	2.16	10	2.5	14.678	2.44
JdFR-27	Archaeoglobus sp.	PRJNA269163	SAMN06226344	MTMO00000000	SubsurfaceFluids-21-22-23-24_U1362A-B_JdFR-27	yes	2360045	67	2680	82469	40.6153	p__Euryarchaeota (UID49)	228	153	8	214	6	0	0	0	94.77	3.27	0	0.338823	1.03706	0.339108	1.04202	100	17.65	28.83	1.8	47.48	4.32	87.5	10	71.716	7.408
JdFR-28	Archaeoglobus sp.	PRJNA269163	SAMN06226345	MTMP00000000	SubsurfaceFluids-23-24_U1362B_JdFR-28	yes	752164	14	829	97698	40.3584	p__Euryarchaeota (UID49)	228	153	162	66	0	0	0	0	26.8	0	0	0.00227559	0.00748774	0.000660649	0.0021824	26.47	0	2.7	0	16.55	0.72	17.5	0	18.004	0.144
JdFR-29	Archaeoglobus sp.	PRJNA269163	SAMN06226346	MTMQ00000000	SubsurfaceFluids-21-22-23-24_U1362A-B_JdFR-29	no	737977	185	967	3748	44.9445	k__Archaea (UID2)	149	107	121	25	3	0	0	0	24.3	2.34	0	0.0764822	0.10569	0.1081	0.149971	11.76	2.94	5.41	0	7.91	0	12.5	5	12.376	2.056
JdFR-30	Archaeoglobus sp.	PRJNA269163	SAMN06226347	MTMR00000000	SubsurfaceFluids-23-24_U1362B_JdFR-30	no	1100408	55	1276	33048	39.4547	p__Euryarchaeota (UID49)	228	153	114	104	10	0	0	0	44.44	3.92	10	0.000128888	0.000140582	7.29e-05	7.98e-05	70.59	11.76	17.12	0.9	27.34	0.72	60	10	43.898	5.46
JdFR-31	Archaeoglobus sp.	PRJNA269163	SAMN06226348	MTMS00000000	SubsurfaceFluids-21-22-23-24_U1362A-B_JdFR-31	yes	2351345	103	2752	43068	42.0514	p__Euryarchaeota (UID49)	228	153	12	200	16	0	0	0	92.81	6.64	43.75	0.598251	0.0780055	0.676454	0.0885496	97.06	17.65	28.83	1.8	46.04	5.04	85	12.5	69.948	8.726
JdFR-32	Archaeoglobus sp.	PRJNA269163	SAMN06226349	MTMT00000000	SubsurfaceFluids-21-22-23-24_U1362A-B_JdFR-32	yes	1966558	120	2225	24104	41.8195	p__Euryarchaeota (UID49)	228	153	1	227	0	0	0	0	99.35	0	0	4.30163	0.384285	4.46956	0.40086	100	14.71	28.83	0	46.04	3.6	87.5	7.5	72.344	5.162
JdFR-33	Archaeoglobus sp.	PRJNA269163	SAMN06226350	MTMU00000000	SubsurfaceFluids-23-24_U1362B_JdFR-33	yes	478535	89	593	5918	40.2951	k__Archaea (UID2)	149	107	136	13	0	0	0	0	10.28	0	0	0.0217264	0.391872	0.0147731	0.267506	8.82	0	2.7	0	3.6	0	5	0	6.08	0
JdFR-34	Archaeoglobus sp.	PRJNA269163	SAMN06226351	MTMV00000000	SubsurfaceFluids-21-22-23-24_U1362A-B_JdFR-34	no	1088064	88	1246	18271	41.2958	p__Euryarchaeota (UID49)	228	153	102	126	0	0	0	0	58.82	0	0	0.127415	1.34471	0.0895571	0.948889	44.12	0	8.11	0	22.3	0.72	32.5	0	33.17	0.144
JdFR-35	Archaeoglobus sp.	PRJNA269163	SAMN06226352	MTMW00000000	SubsurfaceFluids-21-22_U1362A_JdFR-35	yes	1703394	167	2029	14968	41.2132	p__Euryarchaeota (UID49)	228	153	13	214	1	0	0	0	91.5	0.65	100	1.32927	7.67244	1.7163	9.94535	100	11.76	27.03	0	46.04	2.88	82.5	7.5	69.414	4.558
JdFR-36	Archaeoglobus sp.	PRJNA269163	SAMN06226353	MTMX00000000	SubsurfaceFluids-21-22-23-24_U1362A-B_JdFR-36	no	581015	75	732	9486	40.58	p__Euryarchaeota (UID49)	228	153	159	68	1	0	0	0	23.53	0.65	0	0.279527	3.72633	0.160169	2.14359	58.82	0	11.71	0.9	22.3	0.72	50	0	33.272	0.454
JdFR-37	Archaeoglobus sp.	PRJNA269163	SAMN06226354	MTMY00000000	SubsurfaceFluids-21-22_U1362A_JdFR-37	yes	1972400	52	2248	64398	44.6942	p__Euryarchaeota (UID49)	228	153	8	219	1	0	0	0	94.77	0.65	0	0.496064	0.50456	0.401732	0.410222	100	14.71	28.83	0.9	46.76	4.32	87.5	7.5	71.572	5.616
JdFR-38	Archaeoglobus sp.	PRJNA269163	SAMN06226355	MTMZ00000000	SubsurfaceFluids-23-24_U1362B_JdFR-38	no	1025490	99	1208	13482	44.4845	p__Euryarchaeota (UID49)	228	153	118	110	0	0	0	0	43.22	0	0	0.425286	0.511103	0.324918	0.39202	76.47	2.94	20.72	0	30.22	0.72	67.5	2.5	47.626	1.232
JdFR-39	Archaeoglobus sp.	PRJNA269163	SAMN06226356	MTNA00000000	SubsurfaceFluids-21-22_U1362A_JdFR-39	yes	2279225	93	2743	55279	43.8473	p__Euryarchaeota (UID49)	228	153	0	227	1	0	0	0	100	0.65	0	11.7069	3.76321	12.7006	4.09871	100	11.76	28.83	0.9	48.2	4.32	87.5	7.5	72.906	5.026
JdFR-40	Archaeoglobus sp.	PRJNA269163	SAMN06226357	MTNB00000000	SubsurfaceFluids-21-22-23-24_U1362A-B_JdFR-40	yes	530115	76	671	8743	42.7937	k__Archaea (UID2)	149	107	129	20	0	0	0	0	17.76	0	0	1.06656	0.747329	0.627433	0.44137	8.82	0	3.6	0	4.32	0	2.5	0	7.4	0
JdFR-41	Archaeoglobus sp.	PRJNA269163	SAMN06226358	MTNC00000000	SubsurfaceFluids-21-22_U1362A_JdFR-41	yes	1752477	103	1921	25992	42.3094	p__Euryarchaeota (UID49)	228	153	11	217	0	0	0	0	95.92	0	0	1.10861	2.36e-05	0.98249	2.1e-05	97.06	8.82	28.83	0	47.48	3.6	85	7.5	70.858	3.984
JdFR-42	Archaeoglobi archaeon	PRJNA269163	SAMN06226359	MTND00000000	SubsurfaceFluids-21-22_U1362A_JdFR-42	yes	2148619	42	2479	70809	40.2729	p__Euryarchaeota (UID49)	228	153	1	226	0	0	1	0	99.84	1.96	0	1.77319	0.00662145	1.55792	0.00584051	100	8.82	27.93	0	45.32	4.32	82.5	5	71.118	4.02
JdFR-43	Thermoplasmatales archaeon	PRJNA269163	SAMN06226360	MTNE00000000	SubsurfaceFluids-21-22_U1362A_JdFR-43	yes	1230939	219	1425	6292	37.5109	p__Euryarchaeota (UID3)	188	125	46	142	0	0	0	0	78.48	0	0	0.409909	7.17e-05	0.688974	0.000121025	67.65	2.94	18.92	0	34.53	0.72	57.5	2.5	51.416	1.232
JdFR-44	Candidatus Aciduliprofundum sp.	PRJNA269163	SAMN06226361	MTNF00000000	SubsurfaceFluids-23-24_U1362B_JdFR-44	yes	519420	139	527	3618	55.2631	p__Euryarchaeota (UID3)	187	124	128	59	0	0	0	0	29.99	0	0	0.00415412	0.126193	0.00441151	0.134539	47.06	0	10.81	0	16.55	1.44	42.5	0	29.382	0.288
JdFR-45	Candidatus Aciduliprofundum sp.	PRJNA269163	SAMN06226362	MTNG00000000	SubsurfaceFluids-21-22-23-24_U1362A-B_JdFR-45	yes	1249758	161	1454	9500	57.9138	p__Euryarchaeota (UID3)	187	124	13	172	2	0	0	0	92.42	1.61	100	0.105035	0.106829	0.129197	0.131921	100	14.71	24.32	0	46.76	5.04	85	12.5	69.7	6.772
JdFR-46	Candidatus Acetothermia bacterium	PRJNA269163	SAMN06226363	MTNH00000000	SubsurfaceFluids-21-22-23-24_U1362A-B_JdFR-46	yes	1088071	254	1259	4279	65.9327	k__Bacteria (UID209)	105	59	35	54	16	0	0	0	54.01	6.27	100	2.05568	0.154977	3.98917	0.301927	67.65	11.76	58.56	13.51	62.59	17.27	72.5	20	63.062	13.762
JdFR-47	Candidatus Acetothermia bacterium	PRJNA269163	SAMN06226364	MTNI00000000	SubsurfaceFluids-21-22_U1362A_JdFR-47	no	1622290	230	1811	8291	63.6553	k__Bacteria (UID209)	105	59	13	91	1	0	0	0	82.33	1.69	100	1.85918	0.0373367	3.28115	0.0661528	94.12	5.88	79.28	0	85.61	1.44	97.5	10	87.768	3.802
JdFR-48	Candidatus Acetothermia bacterium	PRJNA269163	SAMN06226365	MTNJ00000000	SubsurfaceFluids-23-24_U1362B_JdFR-48	yes	1893129	62	1992	56879	61.11	k__Bacteria (UID209)	105	59	5	100	0	0	0	0	91.53	0	0	0.00335927	0.0566534	0.00290012	0.0491026	97.06	5.88	85.59	0	87.77	0	97.5	7.5	91.89	2.676
JdFR-49	Candidatus Acetothermia bacterium	PRJNA269163	SAMN06226366	MTNK00000000	SubsurfaceFluids-21-22-23-24_U1362A-B_JdFR-49	yes	1698648	312	2003	5976	59.9065	k__Bacteria (UID209)	105	59	29	74	2	0	0	0	68.41	2.54	50	0.101399	1.20069	0.241702	2.87333	82.35	8.82	64.86	0.9	71.22	5.76	82.5	15	73.868	6.604
JdFR-50	Candidatus Acetothermia bacterium	PRJNA269163	SAMN06226367	MTNL00000000	SubsurfaceFluids-21-22_U1362A_JdFR-50	yes	1292279	255	1516	5492	62.1773	k__Bacteria (UID209)	105	59	38	67	0	0	0	0	58.63	0	0	0.095148	0.000344529	0.185367	0.000673853	70.59	5.88	56.76	0	62.59	0.72	70	7.5	63.714	2.82
JdFR-51	Candidatus Acetothermia bacterium	PRJNA269163	SAMN06226368	MTNM00000000	SubsurfaceFluids-21-22-23-24_U1362A-B_JdFR-51	yes	1763844	185	1919	13057	62.9834	k__Bacteria (UID209)	105	59	7	97	0	1	0	0	88.14	3.39	0	0.257121	0.26805	0.367343	0.384465	97.06	5.88	81.08	0	89.21	1.44	100	7.5	91.098	3.642
JdFR-52	Candidatus Acetothermia bacterium	PRJNA269163	SAMN06226369	MTNN00000000	SubsurfaceFluids-21-22-23-24_U1362A-B_JdFR-52	yes	1710598	155	1870	17111	62.7417	k__Bacteria (UID209)	105	59	8	94	3	0	0	0	86.44	4.24	100	1.00089	0.360511	1.20054	0.434129	97.06	8.82	82.88	0.9	90.65	2.88	97.5	10	90.906	5.368
JdFR-53	Unknown bacterium	PRJNA269163	SAMN06226370	MTNO00000000	SubsurfaceFluids-23-24_U1362B_JdFR-53	no	346303	76	434	4902	38.375	k__Bacteria (UID1452)	161	108	87	67	7	0	0	0	33.58	1.98	28.57	0.0139093	0.142452	0.00807631	0.0830387	70.59	8.82	45.05	2.7	55.4	4.32	80	7.5	56.924	5.064
JdFR-54	Dehalococcoides sp.	PRJNA269163	SAMN06226371	MTNP00000000	SubsurfaceFluids-21-22_U1362A_JdFR-54	yes	1691297	67	1743	54623	59.9442	k__Bacteria (UID1452)	151	101	25	121	5	0	0	0	77.89	2.31	20	0.14995	0.00105257	0.124872	0.000879988	100	5.88	81.08	1.8	91.37	3.6	92.5	12.5	88.568	5.218
JdFR-55	Dehalococcoides sp.	PRJNA269163	SAMN06226372	MTNQ00000000	SubsurfaceFluids-21-22-23-24_U1362A-B_JdFR-55	no	545773	132	599	4081	62.821	k__Bacteria (UID203)	104	58	89	12	3	0	0	0	16.87	4.31	100	0.0832321	0.00339409	0.0839379	0.00343635	11.76	0	12.61	1.8	20.14	2.16	15	0	15.276	1.654
JdFR-56	Dehalococcoides sp.	PRJNA269163	SAMN06226373	MTNR00000000	SubsurfaceFluids-21-22_U1362A_JdFR-56	yes	1798153	95	1964	28676	57.1244	k__Bacteria (UID1452)	151	101	14	136	1	0	0	0	87.72	0.99	0	1.25995	0.220269	1.11662	0.19598	97.06	5.88	87.39	0	92.09	0.72	92.5	10	91.352	3.518
JdFR-57	Dehalococcoides sp.	PRJNA269163	SAMN06226374	MTNS00000000	SubsurfaceFluids-21-22-23-24_U1362A-B_JdFR-57	no	776292	207	951	3716	57.6004	k__Bacteria (UID1452)	151	101	99	50	2	0	0	0	32.75	1.98	50	0.0060145	0.00170576	0.0095118	0.00270825	52.94	2.94	36.04	1.8	35.25	2.16	52.5	0	41.896	1.776
JdFR-58	Dehalococcoides sp.	PRJNA269163	SAMN06226375	MTNT00000000	SubsurfaceFluids-21-22-23-24_U1362A-B_JdFR-58	no	908200	203	1152	4219	57.3781	k__Bacteria (UID1452)	151	101	77	71	3	0	0	0	45.99	2.97	0	0.17036	0.0544832	0.264215	0.0848317	55.88	2.94	43.24	1.8	43.88	2.88	45	2.5	46.798	2.618
JdFR-59	Chloroflexi bacterium	PRJNA269163	SAMN06226376	MTNU00000000	SubsurfaceFluids-21-22-23-24_U1362A-B_JdFR-59	no	2039159	527	2194	3822	61.0038	k__Bacteria (UID1452)	163	110	108	53	2	0	0	0	36.58	1.82	0	0.088181	0.0783139	0.355041	0.316555	44.12	0	32.43	0	31.65	0.72	40	2.5	36.956	1.008
JdFR-60	Anaerolineales bacterium	PRJNA269163	SAMN06226377	MTNV00000000	SubsurfaceFluids-23-24_U1362B_JdFR-60	yes	863183	239	992	3541	64.5239	k__Bacteria (UID1452)	163	110	102	60	1	0	0	0	27.74	0.18	0	0.0360202	0.254152	0.0657714	0.465898	50	2.94	36.04	0	36.69	0.72	52.5	0	40.594	0.768
JdFR-61	Anaerolineales bacterium	PRJNA269163	SAMN06226378	MTNW00000000	SubsurfaceFluids-21-22_U1362A_JdFR-61	no	2906759	380	2909	8915	64.2241	k__Bacteria (UID1452)	163	110	29	116	16	2	0	0	81.52	16.9	13.64	0.16118	0.00483086	0.46917	0.0141172	94.12	2.94	79.28	14.41	83.45	7.91	95	10	86.674	10.432
JdFR-62	Anaerolineales bacterium	PRJNA269163	SAMN06226379	MTNX00000000	SubsurfaceFluids-23-24_U1362B_JdFR-62	no	906207	183	1068	5571	52.2602	k__Bacteria (UID1452)	163	110	114	46	3	0	0	0	31.67	2	66.67	0.0131954	0.0525824	0.0184488	0.073806	23.53	0	29.73	0.9	35.97	0.72	12.5	0	26.68	0.724
JdFR-63	Anaerolineales bacterium	PRJNA269163	SAMN06226380	MTNY00000000	SubsurfaceFluids-21-22-23-24_U1362A-B_JdFR-63	yes	1318042	282	1521	5066	52.3593	k__Bacteria (UID1452)	163	110	80	81	2	0	0	0	45.71	1.82	50	0.035058	0.126214	0.0755317	0.272996	67.65	0	53.15	0.9	48.92	0	70	2.5	57.086	1.044
JdFR-64	Anaerolineales bacterium	PRJNA269163	SAMN06226381	MTNZ00000000	SubsurfaceFluids-21-22_U1362A_JdFR-64	yes	2358376	468	2680	5560	52.6373	k__Bacteria (UID1452)	163	110	38	114	11	0	0	0	73.7	5.94	72.73	0.145718	0.385962	0.521018	1.38545	85.29	5.88	79.28	6.31	82.01	10.7	82.5	10	80.556	7.766
JdFR-65	Unknown bacterium	PRJNA269163	SAMN06226382	MTOA00000000	SubsurfaceFluids-21-22_U1362A_JdFR-65	no	936826	193	1101	5093	42.1639	k__Bacteria (UID1452)	163	110	66	93	4	0	0	0	53.45	3.64	75	2.58068	0.0183889	3.80526	0.0272215	73.53	2.94	59.46	0.9	69.06	4.32	75	0	66.1	2.36
JdFR-66	Unknown bacterium	PRJNA269163	SAMN06226383	MTOB00000000	SubsurfaceFluids-21-22_U1362A_JdFR-66	no	1838550	224	2056	11163	40.4258	k__Bacteria (UID1452)	163	110	20	132	11	0	0	0	83.64	7.83	63.64	0.244588	0.0111313	0.420447	0.0192101	100	5.88	82.88	3.6	92.09	2.16	97.5	10	91.222	5.894
JdFR-67	Unknown bacterium	PRJNA269163	SAMN06226384	MTOC00000000	SubsurfaceFluids-21-22_U1362A_JdFR-67	no	873684	172	978	5273	40.988	k__Bacteria (UID1452)	163	110	83	78	2	0	0	0	41.81	1.82	100	0.225743	0.000352089	0.296645	0.000464495	55.88	2.94	45.05	0.9	52.52	0.72	57.5	0	50.552	1.276
JdFR-68	Thermoanaerobacterales bacterium	PRJNA269163	SAMN06226385	MTOD00000000	SubsurfaceFluids-21-22_U1362A_JdFR-68	no	2975652	458	3396	7798	39.7056	p__Firmicutes (UID240)	179	104	15	161	3	0	0	0	90.73	2.88	100	0.0933297	3.02e-05	0.326571	0.000106211	85.29	2.94	80.18	2.7	93.53	2.16	92.5	12.5	88.446	4.636
JdFR-69	Peptococcaceae bacterium	PRJNA269163	SAMN06226386	MTOE00000000	SubsurfaceFluids-21-22_U1362A_JdFR-69	no	1779991	36	1865	111790	61.0871	p__Firmicutes (UID1022)	293	157	5	287	1	0	0	0	97.61	0.64	100	0.202559	0.000131151	0.13928	9.05e-05	100	5.88	93.69	0.9	99.28	0.72	100	10	98.116	3.628
JdFR-70	Unknown bacterium	PRJNA269163	SAMN06226387	MTOF00000000	SubsurfaceFluids-21-22_U1362A_JdFR-70	no	921100	214	596	4521	35.7609	k__Bacteria (UID2495)	147	91	58	88	1	0	0	0	57.24	1.1	0	0.08726	9.63e-05	0.142667	0.000158092	73.53	0	54.95	0.9	61.87	1.44	62.5	2.5	62.018	1.188
JdFR-71	Candidatus Hydrothermae bacterium	PRJNA269163	SAMN06226388	MTOG00000000	SubsurfaceFluids-23-24_U1362B_JdFR-71	yes	1702015	18	1729	142680	34.8034	k__Bacteria (UID209)	105	59	16	89	0	0	0	0	81.36	0	0	0.000834209	0.00535766	0.000541735	0.00349296	91.18	2.94	72.97	0	79.86	0.72	82.5	2.5	81.574	1.232
JdFR-72	Candidatus Hydrothermae bacterium	PRJNA269163	SAMN06226389	MTOH00000000	SubsurfaceFluids-21-22_U1362A_JdFR-72	yes	2059798	19	2026	176033	34.7424	k__Bacteria (UID209)	105	59	5	100	0	0	0	0	91.53	0	0	0.196587	0.459859	0.154698	0.363297	97.06	2.94	89.19	0.9	92.81	0.72	95	2.5	93.118	1.412
JdFR-73	Candidatus Hydrothermae bacterium	PRJNA269163	SAMN06226390	MTOI00000000	SubsurfaceFluids-23-24_U1362B_JdFR-73	no	1305425	257	1371	5573	32.8367	k__Bacteria (UID2495)	143	89	81	51	11	0	0	0	36.97	5.21	0	0.00230043	0.289641	0.00451685	0.570944	41.18	0	32.43	3.6	41.01	10.07	42.5	5	38.818	4.776
JdFR-74	Candidatus Hydrothermae bacterium	PRJNA269163	SAMN06226391	MTOJ00000000	SubsurfaceFluids-23-24_U1362B_JdFR-74	yes	1800622	267	1861	8536	32.9252	k__Bacteria (UID2495)	147	91	75	71	1	0	0	0	47.91	0.55	0	0.000761897	0.874099	0.00156582	1.80349	41.18	2.94	39.64	0.9	51.8	0.72	42.5	2.5	44.606	1.522
JdFR-75	Candidatus Hydrothermae bacterium	PRJNA269163	SAMN06226392	MTOK00000000	SubsurfaceFluids-21-22_U1362A_JdFR-75	no	789045	171	979	4417	32.0573	k__Bacteria (UID3060)	338	246	201	137	0	0	0	0	40.01	0	0	0.503888	0.0175959	0.658299	0.0230785	50	0	45.95	0.9	40.29	0	47.5	0	44.75	0.18
JdFR-76	Deferribacteres bacterium	PRJNA269163	SAMN06226393	MTOL00000000	SubsurfaceFluids-23-24_U1362B_JdFR-76	yes	3099908	557	3087	5995	52.3448	k__Bacteria (UID2495)	147	91	23	122	2	0	0	0	77.89	0.28	100	0.0165054	0.22503	0.0702381	0.961381	91.18	5.88	81.08	1.8	87.77	1.44	92.5	10	86.084	3.88
JdFR-77	Candidatus Aminicenantes bacterium	PRJNA269163	SAMN06226394	MTOM00000000	SubsurfaceFluids-23-24_U1362B_JdFR-77	no	2326237	200	2380	16386	30.5271	k__Bacteria (UID3187)	188	117	37	138	13	0	0	0	82.55	8.69	15.38	0.00085659	0.334651	0.00136122	0.533894	88.24	5.88	79.28	3.6	79.86	2.16	90	10	83.986	6.066
JdFR-78	Candidatus Aminicenantes bacterium	PRJNA269163	SAMN06226395	MTON00000000	SubsurfaceFluids-21-22_U1362A_JdFR-78	yes	2530072	42	2463	114879	32.5238	k__Bacteria (UID3187)	188	117	8	177	3	0	0	0	93.85	2.56	0	7.98171	6.60851	7.86645	6.53873	100	5.88	93.69	0.9	98.56	0	100	7.5	97.22	3.368
JdFR-79	Candidatus Aminicenantes bacterium	PRJNA269163	SAMN06226396	MTOO00000000	SubsurfaceFluids-23-24_U1362B_JdFR-79	no	2046026	32	1995	94220	32.6597	k__Bacteria (UID3187)	188	117	40	146	2	0	0	0	74.36	1.71	0	0.0500308	0.0466699	0.0378413	0.0354382	82.35	5.88	72.97	0.9	77.7	0	85	5	78.476	2.698
JdFR-80	Candidatus Aminicenantes bacterium	PRJNA269163	SAMN06226397	MTOP00000000	SubsurfaceFluids-21-22-23-24_U1362A-B_JdFR-80	yes	2914703	113	2726	57497	44.4513	k__Bacteria (UID3187)	188	117	10	172	6	0	0	0	92.94	5.13	16.67	1.33033	1.1901	1.76849	1.5883	100	5.88	91.89	0.9	95.68	0	100	7.5	96.102	3.882
JdFR-81	Nitrospirae bacterium	PRJNA269163	SAMN06226398	MTOQ00000000	SubsurfaceFluids-21-22_U1362A_JdFR-81	yes	2050278	95	2117	39421	48.0491	k__Bacteria (UID3187)	181	110	7	172	2	0	0	0	94.55	1.82	0	0.294782	0.00210658	0.281516	0.0020197	100	5.88	93.69	0.9	96.4	1.44	100	5	96.928	3.008
JdFR-82	Nitrospirae bacterium	PRJNA269163	SAMN06226399	MTOR00000000	SubsurfaceFluids-21-22_U1362A_JdFR-82	no	735991	154	875	5174	43.7907	k__Bacteria (UID3187)	181	110	83	85	13	0	0	0	47	4.44	0	0.0864379	4.64e-05	0.101699	5.48e-05	67.65	17.65	48.65	8.11	58.27	8.63	57.5	10	55.814	9.766
JdFR-83	Nitrospirae bacterium	PRJNA269163	SAMN06226400	MTOS00000000	SubsurfaceFluids-21-22_U1362A_JdFR-83	yes	1165085	177	1310	8103	42.1063	k__Bacteria (UID3187)	181	110	51	120	9	1	0	0	63.89	9.09	8.33	0.0989817	2.36e-05	0.133851	3.2e-05	88.24	0	66.67	4.5	74.1	3.6	90	5	76.58	4.438
JdFR-84	Nitrospirae bacterium	PRJNA269163	SAMN06226401	MTOT00000000	SubsurfaceFluids-21-22_U1362A_JdFR-84	yes	1526138	342	1833	4439	39.8775	k__Bacteria (UID3187)	181	110	123	47	10	0	1	0	34.35	8.41	0	0.0821477	8.87e-05	0.214642	0.000232717	38.24	11.76	36.04	9.01	30.94	6.47	35	17.5	34.914	10.63
JdFR-85	Nitrospirae bacterium	PRJNA269163	SAMN06226402	MTOU00000000	SubsurfaceFluids-23-24_U1362B_JdFR-85	yes	2325903	47	2399	78042	41.374	k__Bacteria (UID3187)	181	110	2	177	2	0	0	0	98.18	1.82	0	0.0162378	0.872396	0.0150109	0.809653	100	5.88	92.79	0.9	97.12	1.44	100	15	97.618	5.008
JdFR-86	Nitrospirae bacterium	PRJNA269163	SAMN06226403	MTOV00000000	SubsurfaceFluids-21-22_U1362A_JdFR-86	no	2103466	25	2166	124076	45.2399	k__Bacteria (UID3187)	181	110	2	176	3	0	0	0	98.18	0.83	66.67	1.85702	1.76e-05	1.4897	1.42e-05	100	5.88	90.09	0.9	94.96	1.44	100	12.5	96.646	4.31
JdFR-87	Nitrospirae bacterium	PRJNA269163	SAMN06226404	MTOW00000000	SubsurfaceFluids-23-24_U1362B_JdFR-87	yes	1861077	58	2005	51364	62.4535	k__Bacteria (UID3187)	181	110	2	177	2	0	0	0	98.18	1.82	0	2.86125	4.94778	2.186	3.79499	100	5.88	92.79	1.8	97.12	2.16	100	10	97.618	4.332
JdFR-88	Nitrospirae bacterium	PRJNA269163	SAMN06226405	MTOX00000000	SubsurfaceFluids-21-22_U1362A_JdFR-88	yes	1858353	22	1983	131863	62.8381	k__Bacteria (UID3187)	181	110	2	178	1	0	0	0	98.18	0.91	0	21.7102	36.4449	15.5914	26.2763	100	5.88	91.89	1.8	95.68	2.16	100	7.5	97.15	3.65
JdFR-89	Caulobacteraceae bacterium	PRJNA269163	SAMN06226406	MTOY00000000	SubsurfaceFluids-23-24_U1362B_JdFR-89	no	4055294	650	4284	7375	67.7678	k__Bacteria (UID203)	104	58	15	73	16	0	0	0	81.03	4.08	93.75	0.00674184	0.506775	0.03348	2.52655	85.29	20.59	77.48	7.21	82.01	12.23	87.5	15	82.662	11.822
JdFR-90	Cupriavidus sp.	PRJNA269163	SAMN06226407	MTOZ00000000	SubsurfaceFluids-23-24_U1362B_JdFR-90	no	2666033	703	3105	3723	62.8177	f__Burkholderiaceae (UID4003)	596	218	314	276	6	0	0	0	40.14	1.95	66.67	0.00932064	0.322112	0.0500604	1.73685	52.94	0	47.75	0	58.99	2.16	60	2.5	51.964	1.322
JdFR-91	Pseudomonas sp.	PRJNA269163	SAMN06226408	MTPA00000000	SubsurfaceFluids-23-24_U1362B_JdFR-91	no	3770010	358	3583	15126	60.9159	g__Pseudomonas (UID4550)	1044	368	414	628	2	0	0	0	60.95	0.32	100	0.00490703	0.0613664	0.0135713	0.170388	41.18	2.94	45.95	0	60.43	0	35	7.5	48.702	2.152
JdFR-92	Pseudomonas sp.	PRJNA269163	SAMN06226409	MTPB00000000	SubsurfaceFluids-21-22_U1362A_JdFR-92	no	1611073	457	1865	3440	59.2751	g__Pseudomonas (UID4550)	1044	368	736	303	5	0	0	0	27.01	0.4	80	0.077167	0.454179	0.269427	1.592	52.94	0	29.73	0	35.97	0	45	0	38.13	0.08
JdFR-93	Pseudomonas sp.	PRJNA269163	SAMN06226410	MTPC00000000	SubsurfaceFluids-23-24_U1362B_JdFR-93	no	2230228	225	2227	13223	59.7963	g__Pseudomonas (UID4550)	1044	368	664	366	14	0	0	0	35.27	0.5	100	0.00244182	0.0318388	0.00432807	0.0566558	61.76	2.94	47.75	5.41	41.73	6.47	70	10	51.302	5.064
JdFR-94	Acinetobacter sp.	PRJNA269163	SAMN06226411	MTPD00000000	SubsurfaceFluids-23-24_U1362B_JdFR-94	no	368906	117	478	3101	37.8888	k__Bacteria (UID203)	104	58	85	19	0	0	0	0	11.21	0	0	0.00215098	0.205694	0.00192272	0.18459	20.59	0	13.51	0	15.11	0	20	0	16.084	0
JdFR-95	Desulfarculaceae bacterium	PRJNA269163	SAMN06226412	MTPE00000000	SubsurfaceFluids-21-22-23-24_U1362A-B_JdFR-95	no	2807742	499	2872	6282	68.2871	c__Deltaproteobacteria (UID3216)	247	155	60	185	2	0	0	0	68.49	0.86	50	0.160455	0.00875571	0.611712	0.0335113	88.24	2.94	73.87	3.6	81.29	2.16	87.5	5	79.878	2.912
JdFR-96	Desulfarculaceae bacterium	PRJNA269163	SAMN06226413	MTPF00000000	SubsurfaceFluids-21-22-23-24_U1362A-B_JdFR-96	no	1392811	312	1551	4552	58.2942	c__Deltaproteobacteria (UID3216)	247	155	159	83	5	0	0	0	42.05	2.58	0	0.0300359	0.0152012	0.0715959	0.0363774	26.47	2.94	24.32	0	23.74	0	35	10	30.316	3.104
JdFR-97	Desulfarculaceae bacterium	PRJNA269163	SAMN06226414	MTPG00000000	SubsurfaceFluids-21-22_U1362A_JdFR-97	yes	4102562	127	3814	54652	57.0418	c__Deltaproteobacteria (UID3216)	247	155	5	238	4	0	0	0	96.77	2.58	0	0.468015	0.221004	0.818819	0.388183	100	5.88	91.89	3.6	96.4	0.72	100	15	97.012	5.556
JdFR-98	Desulfarculaceae bacterium	PRJNA269163	SAMN06226415	MTPG00000000	SubsurfaceFluids-21-22-23-24_U1362A-B_JdFR-98	yes	932589	224	1057	3945	57.7154	k__Bacteria (UID203)	104	58	82	20	2	0	0	0	20.92	2.59	50	0.00220071	0.00206825	0.00379983	0.00358518	26.47	2.94	24.32	1.8	28.06	2.88	25	5	24.954	3.042
